# Supplementary material for: Leukocytospermia induces intraepithelial recruitment of dendritic cells and increases SIV replication in colorectal tissue explants
Source: Commun Biol. 2021 Jul 12;4:861. doi: 10.1038/s42003-021-02383-9 (PMC8275775; doi:10.1038/s42003-021-02383-9)
Supplement: Supplementary file 4 — Supplementary Data 1 [file 42003_2021_2383_MOESM4_ESM.xlsx]

## Sheet: Fig 1 D-I
counts CD45+ cells		counts CD3+ cells		counts CD4+ cells		counts CD8+ cells		counts APC		counts PMN
NS	LS	NS	LS	NS	LS	NS	LS	NS	LS	NS	LS
807	16265	75	1915	18	477	43	1243	186	9190	325	1926
249	121000	17	21183	8	9832	5	8016	10	60448	82	4764
824	50723	36	5372	19	1721	10	3093	76	20359	487	7128
3341	201000	244	24429	102	15062	110	6785	2501	144000	148	4125
3082	37944	258	14012	77	5337	142	6558	895	13999	390	1108
7311		1548		729		587		2961		487
1236		35		12		16		22		1065

## Sheet: Fig 2A
	NSP (pg/ml)														LSP (pg/ml)																NSP POOL (pg/ml)	LSP POOL (pg/ml)
IL-1β	7.52	10.2	6.47	8.73	0	6.58	1.04	4.05	0	1.8	1.38	0	1		7.12	22.64	6.87	12.24	8.63	0	0	7.86	0	5.3	14.82	6.01	7.04	2.74	10.4		0.9	7.3
IL-17a	8.66	12.53	6.77	7.75	0	9.69	1.5	5.16	2.75	2.52	0	0.37	0.67		11.55	29.58	10.27	18.59	11.26	5.8	9	11.38	0	5.01	5.72	5.61	3.71	5.25	14.15		1.4	7.55
GM-CSF	25.59	30.79	31.19	19.96	27.84	18.68	2.65	9.94	20.95	1.71	9.48	18.53	1.98		22.52	58.09	14.59	24.3	23.57	8.68	23.98	15.37	48.26	5.51	4.23	2.72	5.85	6.85	50.65		1.54	7.65
IL-13	8.4	11.2	6.76	9.26	0	7.68	1.73	5.3	7.75	2.3	0	0	25.67		17.78	33.84	9.5	15.87	17.89	14.74	19.01	12.9	18.7	11.43	8.59	15.91	12.98	14.16	138.5		12.77	81.05
IL-5	11.35	15.31	9.4	16.01	8.9	9.25	2.61	8.48	11.72	4.91	7.2	6.83	1		15.05	26.83	7.83	21.34	13.01	6.31	8.09	12.4	27.4	13.7	29.1	9.34	14.05	4.89	4.9		0.95	5.55
IFN-γ	12.86	23.59	14.19	13.59	0.22	17.52	5.92	9.25	20.89	120.08	29.75	3.07	8.82		34.38	47.36	18.89	33.76	28.1	9.82	11.7	32.09	9.69	89.59	25.91	11.55	15.55	11.23	76.4		5.02	56.4
IL-2	20.69	25.86	18.93	20.61	37.62	24.92	3.05	11.53	9.28	9.93	6.83	22.99	22.68		23.14	81.46	22.01	41.04	45.6	19.62	81.84	31.91	106.16	23.93	58.47	22.6	38.61	24.09	242.2		26.09	199.5
MIP-1α	47.8	60.9	35.91	8.51	0	37.89	8.83	15.21	0	0	0	0	27.79		60.7	176.67	52.62	107.64	49.64	10.32	0	43.19	0	27.39	0	5.55	0	0	168.1		11.29	77.2
IL-4	68.2	112.32	59.52	44.33	0	63.23	12.8	37.19	0	15.69	9.1	20.01	1		68.37	214.99	64.06	122.51	95.16	19.21	14.76	63.42	10.98	31.78	28.25	23.72	77.48	56.46	5		15.29	123.1
Il-12/23	29.13	68.65	38.23	22.79	76.17	44.07	21.98	33.55	91.4	27.22	31.29	33.61	5.83		105.19	142.85	57.14	77.2	59.63	45.81	76.96	85.68	84.45	56.5	163.99	80.66	96.21	38.59	94.75		41.99	338.8
Il-6	11.4	18.81	51.24	20.02	12.23	13.53	2.15	9.23	0	7.31	14.35	21.35	3.78		27.11	80.01	22.58	24.14	139.53	30.79	45.93	175.05	53.25	22.38	65.78	74.03	37.01	85.38	74.95		1.5	8.2
TGF-α	14.65	19.11	12.7	12.16	35.36	15.36	2.35	13.6	32.2	17.65	19.11	23.09	4.7		32.32	56.7	19.86	42.04	56.51	41.96	60.29	37.6	20.93	89.22	32.83	25.87	34.38	186.99	187.25		2.85	42.9
sCD40L	19.05	51.81	16.9	19.53	32.53	16.64	3.72	17.36	42.95	26.7	19.5	29.38	22.25		45.51	88.22	49.53	62.97	51.32	46.7	83.6	47.24	72.75	113.63	128.93	41.72	81.81	357.54	135.6		34.6	215.45
Il-15	95.93	186.31	78	81.88	506.85	181.83	13.2	214.24	389.28	225.53	82.16	116.65	167.92		1337.79	1004.89	191.78	635.71	697.89	298.89	416.14	302.31	508.6	355.5	425.41	469.08	457.02	309.74	1209.05		47.13	251.55
Il-18	51.99	74.72	48.72	49.02	73.73	77.98	9.32	29.69	6	0	0	18.83	11.52		108.88	330.07	125.22	253.71	319.21	57.16	290.11	146.56	53.68	0	172.6	0	0	155.94	556.35		8.54	82.7
Il-1RA	677.35	201.47	213.66	72.09	1499.51	256.43	65.39	222.25	883.97	1647.33	514.13	114.88	20.29		1013.21	559.55	207.62	353.84	466.01	478.61	1124.74	447.22	609.6	479.61	582.91	495.41	268.02	881.25	1241.05		75.85	889.95
G-CSF	96.33	450.41	250.55	561.67	213.85	28.63	24.48	35.38	195.88	94.32	94.32	78.86	165.45		244.86	128.44	55.83	207.13	388.71	168.5	201.04	1409.53	661.96	300.37	235.07	707.71	538.82	177.31	3237.45		32.36	321.25
Il-10	98.52	116.14	84.47	76.51	9.7	184.02	19.36	66.68	70.53	115.24	64.97	100.31	51.41		287.01	601.58	144.87	313.48	244.56	118.57	224.29	295.78	244.53	616.24	311.77	167.33	226.05	1663.64	355.2		88.36	696.85
MIP-1β	9.59	12.72	8.56	10.18	6.52	10.35	1.34	6.85	2.31	0	0	25.87	54.74		138.25	294.38	88.26	215.45	426.71	115.06	35.7	51.36	357.51	254.97	117.74	78.65	147.37	587.67	891.05		5.45	73.5
TNF-α	0	0	0	0	0	0	0	0	0	57.59	55.62	0	4.11		84.62	0	0	0	0	68.56	0	153.64	0	229.81	252.21	81.41	146.76	879.68	414.85		12.12	101
Il-8	70.7	344.64	1478.94	660.13	1064.46	771.62	61.27	305.52	110	169.14	664.59	986.94	11.52		8051.89	25907.8	2907.87	9802.84	26128.1	3398.24	4362.35	5422.13	7048.99	2360.23	6856.12	5298.23	5381.9	3981.56	556.35		8.54	82.7
VEGF	46472.2	49957.3	22737.2	13717	27323	38214.5	4322.7	12637.8	20676.1	25260.5	21018	18568.8	5000		36815.8	148304	22881	47668.7	38838.7	10140.5	21438.5	20695.5	33156.6	77555.2	82513.3	25923.8	36867.7	299477	24729.1		6581.39	27576.2
MCP-1	2957.49	2484.39	3532.71	1714.69	7519.78	11740.5	104.34	1839.31	768.12	2199.22	1770.64	7519.78	6538.56		41437.2	56379.9	18629.6	42178.1	41349.4			30117.5	35713.2	33585.4	10420.6	6007.63	5249.95	25289.5	32874.6		1490.8	13806.9
TGF-β1	0		1351.69	775.5									2155.5		19447.2	1789.99	11334.3	1706.57	9884.89	1543.34	35062.7		2376.6						12635.4		813	3696.6
TGF-β2	7478.12		8557.15	10625.4									8120.1		10272.2	26467	79110.2	10718.8	23417.7	8555.53	27815.5		3630						7153.5		3918.9	3777.9
TGF-β3	123.37		434.2	304.8									424.8		470.32	322.54	2129.96	302.69	1473.08	430	1420.89		432.3						402		219.3	324.6

## Sheet: Fig 2B
ID macaque	IL-2	Il-6	Il-8	Il-10	Il-12/23	IL-13	Il-15	Il-18	G-CSF	MCP-1	MIP-1β	sCD40L	TGF-α	TNF-α	IL-17a	VEGF	IL-1β	Il-1RA	IL-4	IL-5	GM-CSF	IFN-γ	MIP1-α
25520R	-0.303126	-0.616642	-1.55325	-0.405864	-0.877124	-0.0627041	-1.05589	0.201186	-0.678268	-0.111066	-0.688596	-0.916766	-0.691585	-0.804032	0.522698	0.545464	0.628241	0.559186	0.693296	0.2197	0.679146	-0.310921	0.832837
26016R	-0.0446632	-0.209999	-0.72279	-0.247225	0.376101	0.178345	-0.379804	0.380265	0.70653	-0.174054	-0.553874	0.219506	-0.405097	-0.804032	0.884641	0.627276	0.903799	-0.641928	1.05333	0.679448	0.882459	0.30305	0.957663
28813	-0.405436	0.631654	0.0450752	-0.553975	-0.482414	-0.239961	-1.26581	0.16923	0.178762	-0.0468415	-0.741832	-1.04985	-0.843629	-0.804032	0.288801	-0.263254	0.495729	-0.583849	0.59546	-0.0643752	0.896692	-0.212796	0.686247
30460	-0.307594	-0.158538	-0.380371	-0.649112	-1.23046	0.018232	-1.2166	0.172248	0.905384	-0.308025	-0.660389	-0.889009	-0.889575	-0.804032	0.416409	-0.834968	0.762039	-1.65412	0.384493	0.748913	0.40833	-0.255954	-0.0256522
30859	0.394355	-0.560404	-0.128415	-2.57617	0.529439	-2.1343	0.643828	0.373662	0.0364234	0.226195	-0.866709	-0.313461	0.271577	-0.804032	-1.91377	-0.0554045	-1.53032	1.34786	-2.39962	-0.145822	0.771605	-2.91333	-1.20801
30882	-0.0877309	-0.479049	-0.298093	0.197611	-0.274867	-0.136378	-0.404649	0.401413	-1.75172	0.387222	-0.652537	-1.06701	-0.640892	-0.804032	0.631539	0.324135	0.510457	-0.403352	0.638891	-0.0883907	0.336604	-0.0005326	0.713678
30680	-2.33195	-1.80604	-1.6277	-1.95009	-1.28227	-1.2058	-3.02711	-0.619617	-1.88792	-1.3167	-1.47408	-2.6138	-2.45283	-0.804032	-0.929415	-2.14121	-0.811995	-1.74963	-0.48367	-1.81345	-1.58124	-1.05475	-0.0082791
31052	-0.966522	-0.783618	-0.786208	-0.781091	-0.672402	-0.432663	-0.237163	-0.0728294	-1.56649	-0.282678	-0.844364	-1.02008	-0.770934	-0.804032	0.0393597	-0.927663	0.101272	-0.54487	0.259378	-0.217482	-0.331761	-0.634037	0.254293
31047	-1.20581	-2.80197	-1.3225	-0.727249	0.798814	-0.128952	0.373586	-0.814366	-0.042413	-0.598052	-1.29365	0.00403841	0.167697	-0.804032	-0.49383	-0.370752	-1.53032	0.823327	-2.39962	0.268497	0.460862	0.178496	-1.20801
29965	-1.13169	-0.964042	-1.09701	-0.25473	-0.975069	-1.03049	-0.184696	-1.79064	-0.697103	-0.218109	-1.9164	-0.537564	-0.491211	0.813182	-0.561827	-0.144197	-0.49294	1.4412	-0.344871	-0.998608	-1.92019	2.01015	-1.20801
30569	-1.53494	-0.431397	-0.376821	-0.805996	-0.773577	-2.1343	-1.21314	-1.79064	-0.697103	-0.296425	-1.9164	-0.890725	-0.405097	0.799594	-1.91377	-0.352199	-0.656683	0.285754	-0.71152	-0.457256	-0.380658	0.542446	-1.20801
30699	-0.181279	-0.105285	-0.168298	-0.388516	-0.669807	-2.1343	-0.857076	-0.291946	-0.856828	0.226195	-0.204169	-0.42921	-0.198777	-0.804032	-1.57557	-0.492362	-1.53032	-1.19629	-0.176838	-0.53358	0.327895	-1.62314	-1.20801
AM402C	-0.197003	-1.44405	-2.47465	-1.02993	-3.09684	0.901421	-0.48586	-0.522665	-0.193956	0.175659	0.175469	-0.743034	-1.84556	-0.155965	-1.36285	-1.97657	-0.831947	-2.87946	-1.89364	-2.78967	-1.81208	-0.679932	0.555822
10999	-0.173743	0.0937432	0.939481	0.628274	1.00685	0.577146	1.63864	0.567074	0.158111	0.843079	0.651818	0.0704624	0.17182	0.963898	0.803867	0.281951	0.579793	0.958741	0.695087	0.652884	0.539498	0.692644	0.955964
29860	1.31141	1.01246	1.55645	1.3467	1.46082	1.14848	1.34523	1.12043	-0.420934	0.954389	1.04306	0.834771	0.799189	-0.804032	1.76065	1.85827	1.65645	0.369697	1.52418	1.56273	1.58808	1.02732	1.51117
30602	-0.231703	-0.058785	0.401861	-0.033761	0.105959	0.0396094	-0.350263	0.63663	-1.16389	0.554109	0.420443	0.167726	-0.363261	-0.804032	0.6883	-0.256123	0.548285	-0.612202	0.648263	-0.334897	0.071418	0.0758918	0.882282
31044	0.496938	-0.0031806	1.04336	0.713842	0.549268	0.477985	0.875898	0.988878	0.00774191	0.849485	0.881305	0.444436	0.464279	-0.804032	1.28224	0.574224	1.07239	-0.0845453	1.11619	1.19949	0.622539	0.673711	1.25296
30690	0.621437	1.49059	1.56092	0.473097	0.168677	0.582545	0.971526	1.10369	0.573876	0.842312	1.23566	0.208569	0.79542	-0.804032	0.778752	0.342464	0.751631	0.18833	0.933468	0.428174	0.589212	0.483384	0.852266
29924	-0.364288	0.200528	0.484113	-0.227243	-0.218215	0.413886	0.103215	0.247893	-0.177567	-3.0002	0.557043	0.100104	0.462153	0.881368	0.145548	-1.17671	-1.53032	0.214778	-0.205177	-0.647175	-0.471044	-0.576083	0.0658076
29925	1.31697	0.538614	0.615942	0.389254	0.544671	0.635798	0.441893	1.05589	-0.0190621	-3.0002	-0.0419647	0.772387	0.868152	-0.804032	0.559859	-0.329788	-1.53032	1.06238	-0.386724	-0.286925	0.60805	-0.404521	-1.20801
29006	0.200926	1.68619	0.730742	0.657466	0.703242	0.298952	0.114852	0.715001	1.73488	0.727742	0.142923	0.113311	0.339881	1.19877	0.789216	-0.369695	0.667666	0.147534	0.641047	0.354586	0.126989	0.620985	0.780745
21175R	1.62818	0.664425	0.869258	0.472978	0.681867	0.621362	0.647358	0.216937	1.05343	0.789342	1.14383	0.611353	-0.306109	-0.804032	-1.91377	0.163519	-1.53032	0.454657	-0.58691	1.59624	1.38098	-0.589027	-1.20801
21632R	-0.134812	-0.0661784	0.291735	1.37009	0.0894048	0.195612	0.280677	-1.79064	0.341855	0.767137	0.968555	1.1288	1.3099	1.35789	0.0128764	1.12486	0.3241	0.216847	0.14787	0.507646	-0.922621	1.69948	0.548477
30717	0.916271	0.844793	0.854612	0.708535	1.66588	-0.0442031	0.46445	0.796538	0.121436	0.344114	0.56892	1.27579	0.189175	1.39469	0.132835	1.19497	1.25176	0.410256	0.0646972	1.69234	-1.17182	0.399599	-1.20801
30742	-0.201094	0.945899	0.718539	0.105609	0.614018	0.480175	0.564514	-1.79064	1.11366	0.145052	0.361178	-0.0292652	-0.0739954	0.948717	0.115104	-0.114871	0.431693	0.24898	-0.0581338	-0.0739396	-1.55961	-0.417245	-0.221393
30978	0.424955	0.355635	0.72681	0.396827	0.874709	0.304258	0.537841	-1.79064	0.867966	0.0963279	0.684823	0.747296	0.240359	1.18069	-0.248966	0.283545	0.569817	-0.359604	0.785159	0.546543	-0.864672	-0.120969	-1.20801
30838	-0.127078	1.06817	0.56773	2.33559	-0.468753	0.379175	0.139689	0.74592	-0.131832	0.664588	1.40184	2.4667	2.14868	1.8899	0.0549419	2.65335	-0.201293	0.820269	0.557585	-1.00421	-0.709566	-0.444904	-1.20801
BM386	2.61901	0.956478	-0.470526	0.835073	0.852076	2.43108	1.53487	1.38175	2.48504	0.759404	1.6181	1.33452	2.15026	1.59179	1.00613	-0.168249	0.921632	1.16006	-1.09167	-1.00141	1.4349	1.53097	1.48522
NSP POOL	-0.0343549	-2.00664	-2.61817	-0.510661	-0.345531	0.290265	-1.77437	-0.659046	-1.6447	-0.358572	-0.946564	-0.243176	-2.29388	0.21866	-0.973269	-1.66572	-0.883627	-1.60429	-0.362579	-2.83153	-1.99393	-1.20395	0.108966
LSP POOL	2.38559	-0.875729	-1.47154	1.48955	2.74638	1.9404	-0.0731067	0.430535	0.402318	0.445822	0.326401	1.87458	0.486883	1.03345	0.391569	-0.0449703	0.601883	0.830017	1.11967	-0.828643	-0.599102	1.21084	1.08037

## Sheet: Fig 3D-E
Fig 3D									Fig 3D
	2h			4h						2h			4h
LSP 25%	1.2	1.5	1.3	1.8	1.6	1.7			dead control	0.12	0.103	0.11	0.1	0.098	0.099
LSP 50%	1.4	1.8	1.5	1.6	1.3	1.5			LSP 25%	0.9	0.82	0.88	0.868	0.997	0.89
EDTA	39	42	40	55	40	42			LSP 50%	0.942	0.912	0.925	0.873	1.1	0.95

## Sheet: Fig 4 A & Suppl Fig 4c
Figure 4A
	SIVmac251										SIVmac251 + 25% LSP										SIVmac251 + 25% NSP										Neg ctrl
day 0	0	1750.73	750	994.5	3553	1435					1728.5	0	626.161	1783	83	1325					0	141.878	280	82	156	233.5					0	0	0	0	0	0
day 3	25608.4	25608.4	37500	42292.6	61967.2	38450					31633.5	18805.1	29015.1	55748.7	45726.8	38219.5					20641.9	21601.1	2600	22330.4	24195	26000					0	0	0	0	0	0
day 6	27605.5	81048.5	55000	26730.8	32384.1	16000					94500	186151	35679.4	31434.3	62621.6	118445					53269.4	20769.9	39450	17650.6	19669.5	39000					0	0	0	0	0	0
day 9	35061.9	66842.1	49337.5	272529	122333	289000					1493000	1.63103e+06	1.03906e+06	614187	744985	1071825					363318	33123.3	260000	949979	773461	406000					0	0	0	0	0	0
day 12	735656	840044	566000	643500	493226	799000					2640000	2.79726e+06	2.84352e+06	2394500	2198500	2636500					1.6341e+06	1088493	993500	1439500	590000	1100000					0	0	0	0	0	0
Suppl Fig ure 4C	SIVmac251										SIVmac251+25% LSP										SIVmac251+25% NSP										Neg ctrl
day 0	7200	8100	6500	1490	6170	2650	5340	3100	10900		13000	7700	12000	1450	8600	1290	4360	7900	9770		3900	4000	4200	11800	8950	1800	8160	3280	9390		0	0	0	0	0	0	0	0	0
day 3	16600	15700	14900	22490	18970	17850	11780	7760	18430		23000	15600	29000	17050	22900	14390	11810	17210	14920		13800	15000	11600	34400	30750	18900	16600	6060	15600		0	0	0	0	0	0	0	0	0
day 6	19100	18900	17000	34290	25880	26650	19220	18060	200430		91000	55600	129000	69050	69400	85990	99710	28910	27920		28800	46000	25600	57100	44350	36400	27800	21160	50200		0	0	0	0	0	0	0	0	0
day 9	117100	121900	106000	116590	32070	82650	73120	560060	645430		622000	408600	516000	872050	517400	1115990	1589710	218910	1227920		228800	677000	70800	288100	115750	178400	342800	598160	529900		0	0	0	0	0	0	0	0	0
day 12	306100	321900	161400	254590	164070	225650	126520	963060	914430		1932000	1418600	2636000	2172050	1717400	2615990	2899710	1016910	2057920		102880	797000	416800	804100	932750	947400	757800	1668160	1045900		0	0	0	0	0	0	0	0	0

## Sheet: Fig 4 B
	LSP	NSP	SIVmac251
	3.8848	2.40461	1
	4.11621	1.60174	1
	4.18429	1.46195	1
	3.52355	2.11825	1
	3.23513	0.868195	1
	3.87965	1.61867	1

## Sheet: Fig 4 C
Neg ctrl	SIVmac251	SIVmac251+LSP	SIVmac251+NSP
16	80458	342863	316259
49	28784	119244	76413
37	154000	250000	200000
45	100000	265000	287000
52	32748	334000	89000
16	124000	240000	198000

## Sheet: Fig 5A
CD4 T cells
	Medium						NSP						LSP
Naive	14.5	18.5	19.3	12.6	8.5	18.6	12.7	14.5	13.8	11.7	11.7	17.6	14	15.5	16.9	13.6	9.64	14.3
CM	48.9	39.5	48.3	54.9	62.1	42.8	48.4	42.7	48.7	58.2	57.7	41.9	48.5	45.5	49.1	54.1	54.3	42.2
EM	29.3	33.7	22.9	25.1	22.8	29.5	30.9	32.4	27.7	24	22	30.3	31.9	31.2	26.2	26.6	25.1	30.3
TEMRA	0.92	1.57	1.63	0.49	0.81	1.69	0.78	1.28	2.14	0.45	0.87	2.13	0.85	1.39	1.62	0.42	0.69	1.91
CD8 T cells
	Medium						NSP						LSP
Naive	37.3	31.3	31.9	26.5	27.6	41.2	37.2	29.3	32.9	26.4	26.9	42.5	37.5	25.6	34	27.3	30.5	43.5
CM	41.8	39.3	38	44.5	41.8	36.2	43.1	39.6	37	44.3	40.7	32.5	42.6	41.7	36	43.6	39	34.5
EM	14	19.7	18	20.1	21.6	11.3	11.8	20.3	17.7	18.5	17.5	10.3	11.4	21.4	17.5	19.3	17	10
TEMRA	5.85	7.15	7.38	6.93	8.92	4.09	5.38	7.08	8.6	6.99	7.98	3.94	5.06	8.17	7.88	7.33	8.25	4.47

## Sheet: Fig 5B-G
Fig 5B	% HLA-DR+ cells among CD4+ T cells				Fig 5E	% HLA-DR+ cells among CD8+ T cells
Macaque code	Medium	NSP	LSP		Macaque code	Medium	NSP	LSP
CA147	18.1	23.1	22.8		CA147	12.7	16	14.8
CA886	20.2	24.7	26.7		CA886	12.4	15.4	15.6
CB136	15.2	24.4	23.5		CB136	9.5	15.1	13.4
CB500	16.9	22.8	21.8		CB500	10.8	13.8	13.4
CB555	12.4	19.2	18.2		CB555	4.7	10.2	9
CB996	12.9	19.4	19.1		CB996	9.4	16.6	15.4
Fig 5C	% CD69+ cells among CD4+ T cells				Fig 5F	% CD69+ cells among CD8+ T cells
Macaque code	Medium	NSP	LSP		Macaque code	Medium	NSP	LSP
CA147	25.4	29.8	29.7		CA147	20	22.6	21.6
CA886	26.9	25.3	27.1		CA886	17.5	16.1	17.3
CB136	19.8	25.9	25		CB136	13.5	16.6	16.9
CB500	33.9	39.7	37.8		CB500	28.2	31.9	31.6
CB555	27.4	38.3	34.8		CB555	13	20.7	19.1
CB996	24.7	30.9	31.1		CB996	10.9	14.4	14.2
Fig 5D	% CD38+ HLADR+ CD69+ cells among CD4+ T cells				Fig 5G	% CD38+ HLADR+ CD69+ cells among CD8+ T cells
Macaque code	Medium	NSP	LSP		Macaque code	Medium	NSP	LSP
CA147	3.51	5.88	5.01		CA147	7.43	10.51	10.48
CA886	3.56	3.95	4.7		CA886	8.22	9.14	10.32
CB136	2.15	4.52	4.34		CB136	6.08	11.01	10.39
CB500	4.09	6.18	5.82		CB500	8.51	12.67	11.49
CB555	1.52	3.59	3.82		CB555	6.55	11.15	10.3
CB996	1.51	3.81	3.09		CB996	5.74	9.43	9.32

## Sheet: Fig 6B
medium				LSP				SIVmac251
257.11	257.11	422.748	189.124	177.999	168.11	5.5625	400.498	375.63	413.65	180.86	183.64
257.11	227.444	461.686	155.749	177.999	187.888	205.812	378.248	442.4	428.49	130.77	161.38
296.666	197.777	305.936	150.187	177.999	118.666	22.2499	517.31	435.45	398.81	87.65	178.07
286.777	197.777	0	139.062	257.11	128.555	38.9373	567.373	415.97	396.96	87.65	211.46
276.888	197.777	383.811	100.125	197.777	148.333	11.125	545.123	414.58	396.96	101.56	200.33
247.221	207.666	283.686	94.5621	257.11	138.444	50.0623	550.685	363.11	406.23	95.99	239.29
286.777	207.666	0	11.125	227.444	138.444	5.5625	611.873	402.06	413.65	111.3	255.98
286.777	197.777	255.874	66.7497	177.999	168.11	0	617.435	378.41	448.9	125.21	272.68
237.332	187.888	61.1873	94.5621	138.444	138.444	38.9373	595.185	400.67	415.51	123.82	267.11
217.555	187.888	105.687	100.125	177.999	128.555	0	628.56	399.28	432.2	139.12	317.2
296.666	207.666	0	111.25	158.222	148.333	44.4998	634.122	357.54	458.17	150.25	261.55
257.11	168.11	250.311	72.3122	197.777	177.999	16.6874	795.434	411.8	486	139.12	317.2
286.777	217.555	0	133.5	207.666	197.777	50.0623	767.622	407.62	450.75	146.08	267.11
217.555	247.221	105.687	144.624	227.444	197.777	94.5621	745.372	400.67	515.67	144.69	367.28
355.999	326.332	133.5	161.312	306.554	138.444	116.812	823.247	449.36	542.26	139.12	411.8
286.777	177.999	300.374	139.062	276.888	177.999	77.8747	956.746	445.19	586.16	151.64	506.4
355.999	227.444	211.374	233.624	266.999	207.666	228.062	967.871	486.92	660.36	179.47	473.01
365.887	217.555	344.874	205.812	217.555	168.11	189.124	1006.81	464.66	625.12	168.34	489.71
306.554	237.332	272.561	300.374	237.332	187.888	228.062	984.559	498.05	576.89	182.25	450.75
336.221	197.777	461.686	239.186	237.332	227.444	228.062	1051.31	482.75	630.68	193.38	467.45
375.776	247.221	400.498	177.999	257.11	197.777	0	1118.06	477.18	615.84	171.12	495.27
415.332	227.444	495.06	216.937	217.555	177.999	333.749	1062.43	510.57	654.8	215.64	523.09
415.332	276.888	361.561	317.061	197.777	187.888	367.123	1234.87	495.27	651.09	205.9	539.79
375.776	247.221	261.437	272.561	286.777	168.11	433.873	1207.06	535.61	673.34	210.07	589.87
365.887	237.332	311.499	294.811	207.666	197.777	339.311	1079.12	518.92	658.5	200.33	517.53
405.443	266.999	578.498	344.874	257.11	168.11	495.06	1290.49	459.1	680.76	191.99	506.4
415.332	296.666	584.06	328.186	227.444	148.333	517.31	1112.5	484.14	632.54	203.12	456.32
385.665	227.444	634.122	389.373	187.888	177.999	411.623	1173.68	486.92	625.24	197.55	55.65
375.776	257.11	700.872	244.749	286.777	138.444	611.873	1195.93	500.83	602.86	204.51	584.31
187.888	148.333	595.185	283.686	98.8885	128.555	784.309	456.123
187.888	138.444	578.498	289.249	98.8885	98.8885	806.559	645.247
148.333	88.9996	639.685	233.624	138.444	118.666	845.497	723.122
138.444	88.9996	0	228.062	197.777	158.222	884.434	711.997
118.666	88.9996	656.372	289.249	177.999	128.555	889.996	823.247
148.333	59.3331	817.684	272.561	187.888	158.222	951.184	828.809
148.333	59.3331	0	0	118.666	197.777	862.184	917.809
138.444	59.3331	828.809	322.624	177.999	128.555	928.934	839.934
128.555	39.5554	762.059	322.624	128.555	138.444	917.809	951.184
118.666	79.1108	762.059	350.436	108.777	207.666	895.559	845.497
128.555	19.7777	0	383.811	158.222	187.888	973.434	1001.25
69.2219	49.4442	773.184	305.936	177.999	158.222	940.059	823.247
108.777	69.2219	0	333.749	207.666	168.11	1012.37	978.996
118.666	49.4442	839.934	350.436	168.11	148.333	1006.81	895.559
59.3331	9.8888	884.434	406.061	148.333	88.9996	1034.62	917.809
108.777	29.6665	934.496	394.936	217.555	138.444	1012.37	773.184
69.2219	29.6665	856.622	406.061	217.555	168.11	951.184	806.559
79.1108	19.7777	978.996	450.561	217.555	148.333	917.809	689.747
49.4442	19.7777	851.059	394.936	217.555	187.888	1001.25	728.685
128.555	39.5554	851.059	433.873	207.666	187.888	962.309	711.997
138.444	29.6665	856.622	478.373	197.777	237.332	0	750.934
148.333	39.5554	889.996	428.311	217.555	247.221	940.059	684.185
79.1108	9.8888	928.934	367.123	158.222	168.11	867.746	717.56
118.666	9.8888	856.622	495.06	158.222	168.11	917.809	689.747
158.222	19.7777	867.746	472.811	158.222	257.11	973.434	689.747
128.555	0	912.246	444.998	138.444	177.999	978.996	667.497
118.666	19.7777	828.809	411.623	177.999	217.555	923.371	756.497
148.333	29.6665	867.746	444.998	148.333	217.555	984.559	734.247

[truncated: 5 more sheets: Fig 6C, Fig 7C, Fig 7D, Fig 7E-F, Sheet14]
